# Supplementary material for: An Examination of Perceptions among Black Women on Their Awareness of and Access to Pre-Exposure Prophylaxis (PrEP)
Source: Int J Environ Res Public Health. 2024 Aug 16;21(8):1084. doi: 10.3390/ijerph21081084 (PMC11354061; doi:10.3390/ijerph21081084)
Supplement: Supplementary file 1 [file ijerph-21-01084-s001.zip]

Archive with 1 entries (1 files):
- ijerph-3103540-supplementary.pdf
